# Supplementary material for: Analysis of the Pantoea ananatis pan-genome reveals factors underlying its ability to colonize and interact with plant, insect and vertebrate hosts
Source: BMC Genomics. 2014 May 27;15(1):404. doi: 10.1186/1471-2164-15-404 (PMC4070556; doi:10.1186/1471-2164-15-404)
Supplement: Supplementary file 5 — Additional file 5: Table S4: P. ananatis AAB- and IAB-specific CDSs. The closest relatives carrying orthologs, their locus tags and percentage amino acid identity are shown. The latter was calculated by dividing the sum of amino acid identities for translated CDSs in a locus, by the total lengths of the aligned protein sequences. Putative functions for the AAB- and IAB-specific CDSs are shown. The presence of the AAB-specific CDSs or loci in the different P. ananatis strains (1. AJ13355, 2. LMG5342, 3. LMG20103, 4. PA13, 5. BD442, 6. PA4, 7. B1-9 and 8. LMG2665T), are indicated by a ‘+’, while absence is denoted by ‘-‘. AAB-specific CDSs are colored in red, while IAB-specific CDSs are in maroon. (XLSX 10 KB) [file 12864_2013_6141_MOESM5_ESM.xlsx]

## Sheet: Sheet1
Locus_tag	1	2	3	4	5	6	7	8	Closest relative	Locus_tag	Average amino	Putative function
											acid identity
PANGEN_00022	+	+	+	+	+	+	+	+	Edwardsiella tarda EIB202	ETAE_1962	0.45	Mig14 bacterial peptide resistance protein
PANGEN_00550	+	+	+	+	+	+	+	+	Escherichia coli KTE11	WCO_00141	0.59	Adhesin autotransporter (MisL/AIDA-I)
PANGEN_01245-1250	+	-	-	-	-	-	-	-	Escherichia coli APEC01	APECO1_2110-2116	0.51	Fimbria
PANGEN_01253-1254	+	-	-	-	-	-	-	-	Escherichia coli ETEC H10407	ETEC_4461-4462	0.48	Glycosylated autotransporter adhesin (AIDA-I)
PANGEN_01291-1292	-	-	-	+	-	+	+	+	Escherichia coli APEC01	c2007-2009	0.6	Glucoronide transport and metabolism
PANGEN_01486-1487	+	+	+	+	+	+	+	+	Enterobacter cloacae 8009	BAA76881-6882	0.67	Beta-lactamase
PANGEN_02246-2249	+	+	+	+	+	+	+	+	Klebsiella oxytoca 10-5250	HMPREF9694_05528-5531	0.75	Mannose transport and catabolism
PANGEN_03511-3522	-	+	+	+	-	-	-	+	Photorhabdus luminescens TT01	plu1866-1876	0.48	Putative insecticidal peptide biosynthetic locus
PANGEN_03935-3944	+	+	+	+	+	+	+	+	Salmonella enterica LT2	AAL22856-2864	0.79	O-antigen biosynthetic locus (YihOPQRSTUVW)
PANGEN_04751	+	+	+	+	+	+	+	+	Citrobacter youngae ATCC 29220	CKO_02825	0.81	β-galactosidase
PANGEN_05384-5385	+	-	+	-	-	-	-	-	Yersinia pestis KIM10+	y2692-2694	0.5	Putative type VI secretion effector
PANGEN_05391	+	-	+	-	-	-	-	-	Salmonella enterica Typhi str. CT18	STY2353	0.44	Putative type VI secretion effector
PANGEN_05393	+	-	+	-	-	-	-	-	Yersinia pestis KIM10+	y2689	0.4	Putative type VI secretion effector
PANGEN_05396	+	-	-	-	-	-	-	-	Yersinia pseudotuberculosis YPIII	YPK_0623	0.54	Putative type VI secretion effector
PANGEN_05397-5398	+	-	-	-	-	-	-	-	Yersinia pseudotuberculosis YPIII	YPK_0624	0.31	Putative type VI secretion effector
PANGEN_05399-5400	+	-	+	-	-	+	-	-	Yersinia pseudotuberculosis YPIII	YPK_0623-0624	0.51	Putative type VI secretion effector
