# Supplementary material for: Analysis of the Pantoea ananatis pan-genome reveals factors underlying its ability to colonize and interact with plant, insect and vertebrate hosts
Source: BMC Genomics. 2014 May 27;15(1):404. doi: 10.1186/1471-2164-15-404 (PMC4070556; doi:10.1186/1471-2164-15-404)
Supplement: Supplementary file 6 — Additional file 6: Table S5: P. ananatis PAB-specific CDSs. The closest relatives carrying orthologs, their locus tags and percentage amino acid identity are shown. The latter was calculated by dividing the sum of amino acid identities for CDSs in a locus, by the total lengths of the aligned protein sequences. Putative functions for the PAB-specific CDSs are shown. The presence of the PAB-specific CDSs in the different P. ananatis strains (1. AJ13355, 2. LMG5342, 3. LMG20103, 4. PA13, 5. BD442, 6. PA4, 7. B1-9 and 8. LMG2665T), are indicated by a ‘+’, while absence is denoted by ‘-‘. PAB-specific CDSs are colored in dark green, while NEPAB-specific CDSs are in light green. (XLSX 19 KB) [file 12864_2013_6141_MOESM6_ESM.xlsx]

## Sheet: Sheet1
Locus_tag	1	2	3	4	5	6	7	8	Closest relative	Locus_tag	Average amino	Putative function
											acid identity
PANGEN_00290-0293	+	+	+	+	+	+	+	+	Pantoea stewartii DC283	CKS_0421-424	0.93	Lactose-cellobiose transport
PANGEN_00320	+	+	+	+	+	+	+	+	Pantoea vagans C9-1	Pvag_0342	0.71	Phytase (PhyK)
PANGEN_00491-0492	+	-	-	-	-	+	+	+	Serratia proteamaculans 568	Spro_4077-4078	0.65	TPS Type V secreted filamentous haemagglutinin
PANGEN_00581	+	+	+	+	+	+	+	+	Pectobacterium carotovorum EC1	BAA74431	0.52	Endopolygalacturonase (PehA)
PANGEN_00760-0765	+	+	+	+	+	+	+	+	Pantoea sp. At-9b	Pat9b_1241-1246	0.85	Opine nopaline/octopine transport and catabolism
PANGEN_00779-0781	+	+	+	+	+	+	+	+	Pantoea sp. SL1_M5	PSL1_010100013696-3706	0.89	RND multidrug efflux pump
PANGEN_01043-1046	+	+	+	+	+	+	+	+	Pantoea stewartii DC283	CKS_4169-4172	0.9	RND multidrug efflux pump
PANGEN_01049	+	+	+	+	+	+	+	+	Pantoea sp. SL1_M5	PSL1_010100003750	0.84	β-glucosidase/β-galactosidase
PANGEN_01115	+	+	+	+	+	+	+	+	Pantoea stewartii DC283	CKS_3769	0.72	Alkylhydroperoxidase (AhpD)
PANGEN_01180-1182	+	-	+	+	-	+	+	+	Pantoea stewartii DC283	CKS_2448-2450	0.88	B-glucoside transport and catabolism
PANGEN_01274-1275	-	-	-	-	-	-	+	-	Azospirillum brasilense Yu62	AAW50703-0704	0.48	Indole-3-acetic acid biosynthesis
PANGEN_01377-1384	+	+	+	+	+	+	+	+	Pantoea stewartii DC283	CKS_3336-3342	0.88	Type VI secretion system
PANGEN_01385-1391	+	+	+	+	+	+	+	+	Pantoea stewartii DC283	CKS_3345-3352	0.88	Nitrate and nitrite assimilation
PANGEN_01392-1400	+	+	+	+	+	+	+	+	Pantoea ananatisATCC19321	BAG32259-2266	0.98	Xylitol transport and metabolism
PANGEN_01533	+	+	+	+	+	+	+	+	Pantoea dispersa SB1403	AAB71813	0.98	Albicidin detoxification enzyme
PANGEN_01534	+	+	+	+	+	+	+	+	Pantoea stewartii DC283	CKS_3532	0.74	Beta-lactamase
PANGEN_01536-1537	+	+	+	+	+	+	+	+	Azospirillum brasilense Yu62	AAW50703-0704	0.49	Indole-3-acetic acid biosynthesis (AtrAB)
PANGEN_01562-1563	+	+	+	+	+	+	+	+	Pantoea stewartii DC283	CKS_3568-3569	0.92	RND multidrug efflux pump
PANGEN_01578-1583	+	+	+	+	+	+	+	+	Pantoea vagans C9-1	Pvag_1282-1287	0.74	Pyrroloquinoline quinone biosynthesis
PANGEN_01585-1591	+	+	+	+	+	+	+	+	Pantoea vagans C9-1	Pvag_1290-1296	0.86	Ascorbate carbohydrate transport and metabolism
PANGEN_01596	+	+	+	+	+	+	+	+	Pantoea stewartii DC283	CKS_3597	0.94	Catalase (KatA)
PANGEN_01597-1602	+	+	+	+	+	+	+	+	Pantoea sp. aB	PanABDRAFT_1057-1063	0.87	Ribose transport and catabolism
PANGEN_01604-1609	-	+	-	+	+	-	-	+	Pantoea vagans C9-1	Pvag_0005-0009	0.76	Amadori/santhopine opine transport and metabolism
PANGEN_01665-1667	+	-	-	-	-	+	-	+	Cupriavidus taiwanensis LMG 19424	pRALTA_0238-0240	0.57	Type I secretion system
PANGEN_01698	+	+	+	+	+	+	+	+	Pantoea stewartii DC283	CKS_2906	0.85	Beta-xylosidase
PANGEN_01715	+	+	+	+	+	+	+	+	Pantoea stewartii DC283	CKS_2888	0.85	Multidrug efflux pump
PANGEN_01833	+	+	+	+	+	+	+	+	Pantoea stewartii DC283	CKS_2784	0.97	Citrate transport
PANGEN_02125-2132	+	+	+	+	+	+	+	+	Pantoea stewartii DC283	CKS_1867-1873	0.87	Sulphonate transport and metabolism
PANGEN_02239-2241	+	+	+	+	+	+	+	+	Pantoea stewartii DC283	CKS-2541-2543	0.81	Iron transport and metabolism (FepCD-YadT)
PANGEN_02260	-	-	+	-	+	-	-	+	Pantoea agglomerans IG1	PaggI_02400	0.56	Putative T6SS effector protein
PANGEN_02261	+	+	-	+	-	+	+	+	Erwinia tasmaniensis ET1/99	ETA_06380	0.37	Putative T6SS effector protein
PANGEN_02262	-	+	-	-	-	-	-	+	Pantoea sp. aB	PANABDRAFT_2669	0.75	Putative T6SS effector protein
PANGEN_02263	+	-	-	+	-	+	+	+	Pantoea sp. aB	PANABDRAFT_2670	0.63	Putative T6SS effector protein
PANGEN_02265-2272	+	+	-	+	-	-	+	+	Pectobacterium wasabiae WPP163	Pecwa_2440-2446	0.75	Putative T6SS effector protein
PANGEN_02276; 02283-2284	+	+	+	+	+	+	+	+	Pantoea sp. Sc1	S7A_11430+S7A_11465-1470	0.77	T6SS posttranslational regulation (PpkA-PppA-Fha)
PANGEN_02285	-	-	-	+	+	-	-	-	Erwinia sp. Ejp617	EJP617_04730	0.48	Putative T6SS effector protein
PANGEN_02286	-	-	-	+	+	-	-	-	Burkholderia multivorans CGD1	BURMUCGD1_6174	0.48	Putative T6SS effector protein
PANGEN_02287	-	+	-	-	-	-	+	+	Erwinia amylovora CFBP1430	EAMY_3015	0.56	Putative T6SS effector protein
PANGEN_02288-2289	-	+	-	-	-	-	-	+	Pantoea sp. At-9b	Pat9b_2512-2513	0.34	Putative T6SS effector proteins
PANGEN_02290	-	+	-	-	-	-	-	+	Erwinia sp. Ejp617	EJP617_04730	0.38	Putative T6SS effector protein
PANGEN_02291	-	+	-	-	-	-	-	-	Dickeya dadantii Ech586	Dd586_3562	0.58	Putative T6SS effector protein
PANGEN_02292-2295	-	-	-	-	-	-	-	+	Pantoea sp. At-9b	Pat9b_2512-2515	0.55	Putative T6SS effector proteins
PANGEN_02296	+	-	+	-	-	+	+	-	Pantoea sp. SL1_M5	PSL1_03055	0.65	Putative T6SS effector proteins
PANGEN_02297	+	-	+	-	-	+	+	-	Pectobacterium carotovorum PCC21	PCC21_040050	0.48	Putative T6SS effector proteins
PANGEN_02337	+	+	+	+	+	+	+	+	Ralstonia solanacearum PSI07	RPSI07_3250	0.63	Autotransporter Serine protease
PANGEN_02344-2347	+	+	+	+	+	+	+	+	Pantoea stewartii DC283	CKS_2496-2499	0.95	Oligopeptide/dipeptide ABC transport
PANGEN_02354-2356	+	+	+	+	+	+	+	+	Pantoea stewartii DC283	CKS_2487-2489	0.96	Ribose/galactose/methyl galactoside transport
PANGEN_02427	+	+	+	+	+	+	+	+	Pantoea sp. aB	PANABDRAFT_2549	0.91	Cationic amino acid transport
PANGEN_02621+2622	+	+	+	+	+	+	+	+	Cupriavidus brasiliensis OR16	OR16_04837-4838	0.48	Microcin biosynthesis
PANGEN_02625-2630	+	+	+	+	+	+	+	+	Pectobacterium atrosepticum SCRI1043	ECA1270-1275	0.55	Iron transport and catabolism
PANGEN_02631	+	+	+	+	+	+	+	+	Pantoea stewartii DC283		0.9	alpha L-arabinofuranosidase
PANGEN_02658	+	+	+	+	+	+	+	+	Pantoea stewartii DC283	CKS_2089	0.75	Putative xyalanase
PANGEN_02751-2756	+	+	+	+	+	+	+	+	Agrobacterium tumefaciens C58	Atu4207-4212	0.78	Unknown sugar substrate transport and catabolism
PANGEN_02778-2779	+	+	+	+	+	+	+	+	Pantoea stewartii DC283	CKS_3630-3631	0.87	Multidrug efflux pump (EmrAB)
PANGEN_02900	+	+	+	+	+	+	+	+	Pantoea anthopila Sc1	S7A_05540	0.85	Metalloprotease (Prt1)
PANGEN_03168-3169	+	+	+	+	+	+	+	+	Pantoea anthopila Sc1	S7A_03280-S7A_19739	0.89	Tartrate transport and catabolism
PANGEN_03184	+	+	+	+	+	+	+	+	Pectobacterium brasiliensis PBR1692	PcarbP_010200004872	0.79	Multidrug efflux protein (AcrB)
PANGEN_03190-3191	+	+	+	+	+	+	+	+	Pantoea stewartii DC283	CKS_1682-1682	0.92	Iron transport and catabolism (EitBC)
PANGEN_03277-3281	+	+	+	+	+	+	+	+	Pantoea sp. At-9b	Pat9b_5140-5144	0.85	Polar amino acid transport and catabolism
PANGEN_03508	+	+	+	+	+	+	+	+	Pantoea stewartii DC283	CKS_0587	0.95	Citrate transport
PANGEN_03675-3678	-	-	-	+	-	-	-	-	Agrobacterium tumefaciens 5A	AT5A_20061-0076	0.63	Iron transport and catabolism
PANGEN_03722-3724	+	+	+	+	+	+	+	+	Pantoea stewartii DC283	CKS_0436-0438	0.87	Iron transport and metabolism
PANGEN_03727-3729	+	+	+	+	+	+	+	+	Pantoea stewartii DC283	CKS_0441-0443	0.93	Polar amino acid acid transport and metabolism
PANGEN_03739-3743	+	+	+	+	+	+	+	+	Pantoea stewartii DC283	CKS_0458-0463	0.84	Csu fimbria biosynthesis (CsuABCDE)
PANGEN_03744	+	+	+	+	+	+	+	+	Pantoea vagans C9-1	Pvag_2628	0.91	Citrate transport
PANGEN_03750-3760	+	+	+	+	+	+	+	+	Pantoea stewartii DC283	CKS_0469-0478	0.92	Protocatechuate and catechol metabolism
PANGEN_03906	+	+	+	+	+	+	+	+	Pantoea stewartii DC283	CKS_0680	0.94	Periplasmic glucans biosynthesis protein (OpgD2)
PANGEN_04218-4221	+	+	+	+	+	+	+	+	Pantoea anthopila Sc1	S7A_03110-3125	0.95	Polar amino acid transport and metabolism
PANGEN_04224	+	+	+	+	+	+	+	+	Pantoea stewartii DC283	CKS_1004	0.94	Putative xylanase (XynB)
PANGEN_04534-4535	+	+	+	+	+	+	+	+	Pantoea stewartii DC283	CKS_4382-4383	0.96	Organic hydroperoxide resistance (Ohr-OhrR)
PANGEN_04543-4547	+	+	+	+	+	+	+	+	Pantoea stewartii DC283	CKS_4395-4399	0.88	Cellulose biosynthesis
PANGEN_04548	+	+	+	+	+	+	+	+	Pantoea stewartii DC283	CKS_4400	0.92	Cellulase (Cel8Y)
PANGEN_04552	+	+	+	+	+	+	+	+	Pantoea stewartii DC283	CKS_4404	0.97	Pectin acetylesterase (PaeX)
PANGEN_04737-4739	+	+	+	+	+	+	+	+	Pantoea vagans C9-1	Pvag_3583-3585	0.91	Unknown carbohydrate substrate transport
PANGEN_04740	+	+	+	+	+	+	+	+	Pantoea stewartii DC283	CKS_4801	0.86	Polygalacturonase (Pgl)
PANGEN_04783-4786	+	+	+	+	+	+	+	+	Pantoea stewartii DC283	CKS_4759-4762	0.94	Ribose transport
PANGEN_04793	+	+	+	+	+	+	+	+	Pantoea stewartii DC283	CKS_4751	0.8	Endo-1,4-beta-xylanase
PANGEN_04928-4932	+	+	+	+	+	+	+	+	Pantoea stewartii DC283	CKS_4955-4959	0.92	Unknown carbohydrate substrate transport
PANGEN_05100	+	+	+	+	+	+	+	+	Pantoea ananatis110	AF387802_1	0.86	Ice nucleation protein (InaA)
PANGEN_05107	+	+	+	+	+	+	+	+	Pantoea anthophila sp. Sc1	S7A_16125	0.73	Beta-lactamase AmpC
PANGEN_05178-5179	+	+	+	+	+	+	+	+	Pantoea stewartii DC283	CKS_3159-3160	0.54	Multidrug efflux pump
PANGEN_05203-5206	+	+	+	+	+	+	+	+	Pantoea vagans C9-1	Pvag_pPag10118-0121	0.87	2,3-Butanediol biosynthesis (BudABCD)
PANGEN_05272-5276	-	-	-	-	+	-	-	-	Agrobacterium sp. H13-3	AGROH133_14867-4886	0.62	Iron transport and metabolism
PANGEN_05322-5326	+	+	+	+	+	+	+	+	Pantoea vagans C9-1	Pvag_pPag30474-0478	0.73	Aromatic aldehyde detoxification (YagTSRQ)
PANGEN_05344-5347	+	+	+	+	+	+	+	+	Pantoea stewartii DC283	CKS_3062-3065	0.8	Oligopeptide/dipeptide/nickel ABC transporter
PANGEN_05351-5454	+	+	+	+	+	+	+	+	Pantoea stewartii DC283	CKS_3055-3058	0.88	Thiamine biosynthesis (ThiOSFG)
PANGEN_05363-5368	+	+	+	+	+	+	+	+	Pantoea ananatis	BAA14124-4129	0.99	Pigment biosyntetic (CrtEXYIBZ)
PANGEN_05439-5442	+	+	+	+	+	+	+	+	Pantoea sp. At-9b	Pat9b_4959-4962	0.84	Sn-glycerol-3-phosphate transport
PANGEN_05456-5461	+	+	+	+	+	+	+	+	Pantoea sp. Sc1	S7A_19124-9149	0.86	Urea transport and metabolism
PANGEN_05466-5474	-	-	-	-	-	-	+	+	Erwinia amylovora ATCC BAA-2158	EAIL5_2884-2892	0.72	Non-ribosomal peptide/polyketide biosynthesis
PANGEN_05505-5509	+	+	+	+	+	+	+	+	Pantoea stewartii DC283	CKS_3199-3202	0.96	Polar amino acid transport and catabolism
PANGEN_05510-5512	+	+	+	+	+	+	+	+	Pantoea sp. At-9b	Pat9b_0389-0392	0.81	Myo-insitol transport and catabolism
PANGEN_05544-5547	+	+	+	+	+	+	+	+	Agrobacterium vitis S4	Avi7569-7572	0.68	Starch catabolism
PANGEN_05550	+	-	+	-	-	+	+	-	Serratia odorifera 4Rx13	SOD_a05870	0.82	Manganese transport (MntH)
PANGEN_05563	+	+	+	+	+	+	+	+	Pantoea vagans C9-1	Pvag_pPag30089	0.86	Cyclic β-glucan biosynthetic protein NdvB
