# Supplementary material for: Analysis of the Pantoea ananatis pan-genome reveals factors underlying its ability to colonize and interact with plant, insect and vertebrate hosts
Source: BMC Genomics. 2014 May 27;15(1):404. doi: 10.1186/1471-2164-15-404 (PMC4070556; doi:10.1186/1471-2164-15-404)
Supplement: Supplementary file 7 — Additional file 7: Table S6: List of Enterobacteriaceae used for the construction of the pan-genome comparative diagram. The different Enterobacteriaceae to which the P. ananatis pan-genome CDS complement were compared are shown, as are the Genbank accession numbers for each of the comparator strains. (XLSX 12 KB) [file 12864_2013_6141_MOESM7_ESM.xlsx]

## Sheet: Sheet1
	Species	Strain	Accession #
Outer ring	Pantoea and Erwinia spp.
	Pantoea vagans	C9-1	NC_014258/NC_14561-4563
	Pantoea sp.	SL1_M5	NZ_ADWZ0000000000
	Pantoea eucalyptii	αB	NZ_AEDL0000000000
	Pantoea sp.	At-9b	NC_014837-4842
	Erwinia billingiae	Eb661	NC_014303-4306
	Erwinia pyrifoliae	DSM12163	NC_017388-7392
	Erwinia tasmaniensis	Et1/99	CU468128-8135
	Erwinia amylovora	ATCC49946	FN666575-6577
	Erwinia amylovora	CFBP1430	FN434113-4114
Ring 2	Plant-associated Enterobacteriaceae
	Enterobacter sp.	638	NC_009425/NC_009436
	Enterobacter cloacae	EcWSu1	NC_016514-6515
	Enterobacter mori	LMG25706	NZ_AEXB0000000000
	Serratia proteamaculans	568	NC_009829/NC_009832
	Serratia odorifera	4Rx13	NZ_ADXB0000000000
	Klebsiella pneumonia	342	NC_011281-1283
	Klebsiella variicola	At-22	NC_013850
	Rahnella aquatilis	Y9602	NC_015061-5063
	Dickeya dadantii	3937	NC_014500
	Dickeya dadantii	Ech586	NC_013592
	Dickeya dadantii	Ech703	NC_012880
	Dickeya zeae	Ech1591	NC_012912
	Pectobacterium atrosepticum	SCRI1043	NC_004547
	Pectobacterium carotovorum	PC1	NC_012917
	Pectobacterium wasabiae	WPP163	NC_013421
Ring 3	Animal-associated Enterobacteriaceae
	Cronobacter turicensis	z3032	NC_013282-3285
	Cronobacter sakazakii	ATCC BAA-894	NC_009778-9780
	Enterobacter cloacae subsp. cloacae	ATCC13047	NC_014107-4108/NC_014121
	Klebsiella pneumoniae	MGH78578	NC_009648-9653
	Salmonella enterica serovar Typhimurium	LT2	NC_003197/NC_003277
	Salmonella enterica serovar Typhi	CT18	NC_003198/NC_003384-3385
	Salmonella enterica subsp. arizonae	62_z4_z23	NC_010067
	Salmonella enterica serovar Newport	SL254	NC_009140/NC_011079-1080
	Salmonella enterica serovar Paratyphi A	ATCC9150	NC_006511
	Salmonella bongori	NCTC12419	NC_015761
	Escherichia coli	APEC O1	NC_008563/NC_009837-9838
	Escherichia coli	CFT073	NC_004431
	Escherichia coli	O26H11 str. 11368	NC_013361-3363/NC_014543
	Escherichia coli	O157:H7 str. Sakai	NC_002127-2128/NC_002695
	Escherichia coli	UTI89	NC_007941/NC_007946
	Shigella flexneri	5-8401	NC_008258
	Citrobacter koseri	ATCC BAA-895	NC_009792-9794
	Citrobacter rodentium	ICC168	NC_013716-3719
	Yersinia enterocolitica	8081	NC_008791/NC_008800
	Yersinia pestis	CO92	NC_003131-3134/NC_003143
	Yersinia pestis	KIM10	NC_004088/NC_004838
	Yersinia pseudotuberculosis	IP31758	NC_009704-9705/NC_009708
	Proteus mirabilis	HI4320	NC_010554-0555
	Edwardsiella ictaluri	93-146	NC_012779
	Edwardsiella tarda	EIB202	NC_013508-3509
Inner ring	Insect-associated Enterobacteriaceae
	Photorhabdus asymbiotica	ATCC43949	NC_012961-2962
	Photorhabdus luminescens subsp. laumondii	TTO1	NC_005126
	Xenorhabdus bovienii	SS2004	NC_013892
	Xenorhabdus nematophila	ATCC19061	NC_014170/NC_014228
	Sodalis glossinidius	morsitans	NC_007712-7715
